# Supplementary material for: Stigma Among Nurses Toward Individuals with Mental Health Conditions: An Integrative Review of Qualitative and Quantitative Studies
Source: Nurs Rep. 2026 Jan 31;16(2):50. doi: 10.3390/nursrep16020050 (PMC12943497; doi:10.3390/nursrep16020050)
Supplement: Supplementary file 1 [file nursrep-16-00050-s001.zip]

Archive with 1 entries (1 files):
- nursrep-4037462-supplementary.pdf
